# Supplementary material for: Synthesis and Characterization of a 1,2,4-Diazarsolide Anion
Source: Organometallics. 2024 Dec 30;44(1):14–8. doi: 10.1021/acs.organomet.4c00476 (PMC11734114; doi:10.1021/acs.organomet.4c00476)
Supplement: Supplementary file 2 — om4c00476_si_002.xyz [file om4c00476_si_002.xyz]

[K(THF)][1]
Charge = 0 Multiplicity = 1
As        5.2300260000    13.0582110000     4.4086400000
K         3.7774630000    14.4750640000    -2.5172770000
N         3.8593290000    13.6734050000     6.6514850000
O         2.8674870000    12.6119350000    -0.8233560000
N         3.4395780000    13.2123420000     4.3712650000
C         5.1001970000    13.5013290000     6.3025940000
C         2.9994510000    13.4993340000     5.5792350000
C         6.1976630000    13.6185410000     7.2604920000
C         1.5620640000    13.6571590000     5.8405370000
C         1.0966570000    13.9231300000     7.1315140000
H         1.8169710000    14.0082960000     7.9353690000
C         0.6432400000    13.5479520000     4.7914480000
H         1.0263860000    13.3541400000     3.7967250000
C         5.9351060000    13.9382370000     8.5983890000
H         4.9055160000    14.0986860000     8.8954840000
C        -0.7118680000    13.6981900000     5.0301330000
H        -1.4195310000    13.6098750000     4.2133620000
C         8.5601630000    13.5196830000     7.7751570000
H         9.5824230000    13.3555940000     7.4531560000
C         7.5218900000    13.4120000000     6.8616310000
H         7.7400590000    13.1621900000     5.8274480000
C         6.9723700000    14.0455190000     9.5087350000
H         6.7590330000    14.2926370000    10.5430040000
C        -0.2626240000    14.0721950000     7.3671660000
H        -0.6164150000    14.2778910000     8.3716440000
C        -1.1687500000    13.9595000000     6.3194510000
H        -2.2310930000    14.0752470000     6.5055210000
C         3.4284000000    12.2611960000     0.4560890000
H         3.5034370000    13.1727250000     1.0553980000
H         4.4335450000    11.8532390000     0.3086450000
C         8.2874870000    13.8363480000     9.1007660000
H         9.0982540000    13.9216770000     9.8160400000
C         1.6765090000    11.8563120000    -1.0387350000
H         0.9950940000    12.4666800000    -1.6374400000
H         1.9067280000    10.9394590000    -1.5993570000
C         2.4688390000    11.2525380000     1.0893650000
H         2.3968230000    11.3909870000     2.1671040000
H         2.7991020000    10.2279040000     0.8944800000
C         1.1611960000    11.5306160000     0.3509120000
H         0.4767800000    10.6795530000     0.3554470000
H         0.6479270000    12.3968090000     0.7785940000

[AsN(CPh)N(CPh)]- ([1]-)
Charge = -1 Multiplicity = 1
As       -0.6083380000     2.3516860000     0.8560970000
N         0.0267630000    -0.1235590000     0.0410200000
N         1.0782370000     1.9505680000     0.3406900000
C        -1.0352180000     0.5520070000     0.4785600000
C         1.1204750000     0.6730670000    -0.0108420000
C        -2.3273240000    -0.1227280000     0.6109850000
C         2.3927290000     0.0858360000    -0.4756680000
C         4.8302890000    -1.0082560000    -1.3580950000
C         3.6851910000    -1.7971200000    -1.2917130000
C         2.4819690000    -1.2584580000    -0.8565120000
C         3.5504480000     0.8706090000    -0.5462320000
C         4.7517720000     0.3302710000    -0.9814150000
H         5.7714500000    -1.4306550000    -1.6987960000
H         3.7309700000    -2.8436870000    -1.5824730000
H         1.5823220000    -1.8607710000    -0.7996850000
H         3.4661820000     1.9101920000    -0.2480440000
H         5.6377960000     0.9585680000    -1.0279830000
C        -4.8116940000    -1.4403470000     0.8602330000
C        -3.6889060000    -2.1260510000     0.4053210000
C        -2.4674880000    -1.4802320000     0.2822490000
C        -3.4687330000     0.5533220000     1.0678190000
C        -4.6891820000    -0.0926730000     1.1906090000
H        -5.7675980000    -1.9468930000     0.9562650000
H        -3.7674730000    -3.1782850000     0.1432220000
H        -1.5848540000    -2.0017490000    -0.0706860000
H        -3.3851720000     1.6048710000     1.3285190000
H        -5.5546130000     0.4594660000     1.5475520000

Cyclopentadienyl anion ([Cp]-, [2]-)
Charge = -1 Multiplicity = 1
C         0.2425990000     2.2687500000    -0.0718170000
C         0.1154220000     0.0315360000     0.3487240000
C         1.5154030000     1.8311780000     0.3457050000
C        -0.6226920000     1.1565760000    -0.0695380000
C         1.4368100000     0.4483340000     0.6053610000
H        -0.2670230000    -0.9810860000     0.4556180000
H         2.2531410000    -0.1855580000     0.9442370000
H         2.4027710000     2.4516850000     0.4491830000
H        -0.0251410000     3.2863910000    -0.3470940000
H        -1.6752910000     1.1651940000    -0.3433780000

[P3(CH)2]- ([3]-)
Charge = -1 Multiplicity = 1
P        -1.3762950000     0.0263130000    -0.8180680000
C         0.5890950000    -0.0256290000     1.3667680000
P         0.6652360000     0.0280270000    -1.3769700000
P        -1.1604580000    -0.0159900000     1.2871520000
C         1.3712430000    -0.0065170000     0.2254540000
H         2.4590720000    -0.0130740000     0.3103470000
H         1.0611070000    -0.0471300000     2.3503170000

[P3(CPh)2]- ([4]-)
Charge = -1 Multiplicity = 1
P        -1.3849570000     2.1247040000    -0.5350000000
C         0.6140360000     0.2601920000     0.6117940000
P         0.4566020000     1.9769340000    -1.5424470000
P        -1.0269700000     0.7615260000     1.0276470000
C         1.2649440000     0.7958470000    -0.5085620000
C         2.6068090000     0.3522880000    -0.9554900000
C         5.1408990000    -0.4731640000    -1.8824410000
C         4.1752260000    -1.4127070000    -1.5346300000
C         2.9283610000    -1.0067920000    -1.0810750000
C         3.5901330000     1.2842970000    -1.3148030000
C         4.8375420000     0.8789660000    -1.7720070000
H         6.1165020000    -0.7921210000    -2.2373180000
H         4.3931980000    -2.4735680000    -1.6213550000
H         2.1783470000    -1.7460770000    -0.8217400000
H         3.3560760000     2.3402620000    -1.2254930000
H         5.5788240000     1.6266850000    -2.0405170000
C         1.2694840000    -0.6681760000     1.5635210000
C         2.4687990000    -2.4076150000     3.4337740000
C         1.2048980000    -2.6836680000     2.9250530000
C         0.6156980000    -1.8271950000     2.0038050000
C         2.5400650000    -0.4022230000     2.0937390000
C         3.1307850000    -1.2587730000     3.0116320000
H         2.9322790000    -3.0772870000     4.1522410000
H         0.6725300000    -3.5754070000     3.2445280000
H        -0.3695200000    -2.0459390000     1.6046650000
H         3.0591300000     0.4962520000     1.7780940000
H         4.1162800000    -1.0242420000     3.4043850000

[As3(CH)2]- ([5]-)
Charge = -1 Multiplicity = 1
As       -1.5270640000     0.0288280000    -0.9212950000
C         0.6314890000    -0.0262780000     1.3891210000
As        0.7276000000     0.0297920000    -1.4895600000
As       -1.2427050000    -0.0178640000     1.3859640000
C         1.4075040000    -0.0075020000     0.2565880000
H         2.4958610000    -0.0142990000     0.3549240000
H         1.1163150000    -0.0476780000     2.3682590000
